# Supplementary material for: Altering Stomatal Density for Manipulating Transpiration and Photosynthetic Traits in Rice through CRISPR/Cas9 Mutagenesis
Source: Curr Issues Mol Biol. 2023 Apr 30;45(5):3801–14. doi: 10.3390/cimb45050245 (PMC10217023; doi:10.3390/cimb45050245)
Supplement: Supplementary file 1 [file cimb-45-00245-s001.zip]

Archive with 1 entries (1 files):
- cimb-2156215-supplementary.pdf
